# Supplementary material for: Food Consumption of People with Sickle Cell Anemia in a Middle-Income Country
Source: Nutrients. 2023 Mar 19;15(6):1478. doi: 10.3390/nu15061478 (PMC10054003; doi:10.3390/nu15061478)
Supplement: Supplementary file 1 [file nutrients-15-01478-s001.zip]

Archive with 1 entries (1 files):
- nutrients-2208687-supplementary.pdf
